# Supplementary material for: Omicron variants escape the persistent SARS-CoV-2-specific antibody response in 2-year COVID-19 convalescents regardless of vaccination
Source: Emerg Microbes Infect. 2022 Dec 28;12(1):2151381. doi: 10.1080/22221751.2022.2151381 (PMC9809350; doi:10.1080/22221751.2022.2151381)
Supplement: Supplemental Material [file TEMI_A_2151381_SM7979.zip]

Archive with 10 entries (10 files):
- Convalescent 2years_Supplementary Material_20221117.docx
- Figure S1.eps
- Figure S2.eps
- Figure S3.eps
- Figure S4.eps
- Figure S5.eps
- Figure S5B.xlsx
- table S1_84.xlsx
- table S2_84.xlsx
- table S3_84.xlsx
