# Supplementary material for: Omicron variants escape the persistent SARS-CoV-2-specific antibody response in 2-year COVID-19 convalescents regardless of vaccination
Source: Emerg Microbes Infect. 2022 Dec 28;12(1):2151381. doi: 10.1080/22221751.2022.2151381 (PMC9809350; doi:10.1080/22221751.2022.2151381)
Supplement: Supplemental Material [file TEMI_A_2151381_SM7979.zip › Figure S5B.xlsx]

## Sheet: Sheet1
Figure S5B
ID	1st-dose	2nd-dose	Sampling	Time interval (days)#	ID50 value
					WT	Delta	BA.1	BA.2	BA.4/5
Donor 3	2021-04-21	-	2021-07-24	94	174	30	30	30	30
Donor 5	2021-06-04	-	2021-07-08	34	315	180	30	78	79
Donor 14	2021-03-27	2021-06-20	2021-09-21	93	559	170	123	156	56
Donor 16	2021-07-09	2021-07-30	2021-09-23	55	1335	670	30	270	134
Donor 28	2021-07-24	2021-09-04	2021-09-25	21	1028	309	80	83	56
Donor 30	2021-05-10	-	2021-06-21	42	222	132	37	69	30
Donor 31	2021-04-24	2021-05-30	2021-09-07	100	497	30	30	30	30
Donor 33	2021-07-01	2021-08-28	2021-09-09	12	1018	447	151	498	244
Donor 65	2021-07-01	2021-07-28	2021-09-07	41	438	53	34	70	30
Donor 72	2021-05-28	-	2021-07-13	46	897	148	99	87	45
Donor 83	2021-05-21	-	2021-06-03	13	285	30	30	30	30
