# Supplementary material for: Omicron variants escape the persistent SARS-CoV-2-specific antibody response in 2-year COVID-19 convalescents regardless of vaccination
Source: Emerg Microbes Infect. 2022 Dec 28;12(1):2151381. doi: 10.1080/22221751.2022.2151381 (PMC9809350; doi:10.1080/22221751.2022.2151381)
Supplement: Supplemental Material [file TEMI_A_2151381_SM7979.zip › table S1_84.xlsx]

## Sheet: Sheet1
Table S1. Demographic characteristics, time points of vaccination and blood sampling of follow-up SARS-CoV-2 patients in this study.
ID	Sex	Age at discharge (years)	Onset	Admission	Discharge	Severity group	Vaccination dose	1st-dose Vaccination		2nd-dose Vaccination		Blood sampling
								Time	Name	Time	Name	1-month	2-month	3-month	6-month	12-month	2-year
Donor 20	Male	42	2020-02-01	2020-02-04	2020-03-26	3	0	-	-	-	-	-	2020-05-26	2020-06-25	2020-09-23	2021-04-11	2021-12-05
Donor 87	Female	36	2020-01-25	2020-01-27	2020-03-18	4	0	-	-	-	-	2020-03-26	-	2020-06-10	-	2021-03-11	2022-01-09
Donor 52	Male	58	2020-02-04	2020-02-05	2020-03-14	2	0	-	-	-	-	2020-04-03	2020-05-14	2020-06-15	2020-10-11	2021-03-14	2021-12-26
Donor 73	Male	38	2020-01-28	2020-02-04	2020-03-04	2	0	-	-	-	-	2020-03-20	2020-05-07	2020-06-10	2020-09-04	2021-03-18	2022-01-05
Donor 34	Male	34	2020-03-30	2020-04-10	2020-05-03	2	0	-	-	-	-	2020-06-01	2020-07-12	-	2020-11-04	-	2021-12-10
Donor 86	Female	37	2020-02-04	2020-02-07	2020-03-09	2	0	-	-	-	-	2020-03-25	-	-	2020-07-27	-	2022-01-07
Donor 42	Male	32	2020-03-26	2020-03-26	2020-04-28	2	0	-	-	-	-	2020-05-27	2020-07-01	2020-07-29	2020-10-21	2021-04-08	2021-12-17
Donor 46	Female	33	2020-01-24	2020-01-31	2020-02-25	2	0	-	-	-	-	2020-03-15	2020-04-26	2020-06-01	2020-08-31	2021-02-21	2021-12-19
Donor 4	Male	41	2020-01-23	2020-02-05	2020-02-24	3	0	-	-	-	-	2020-03-11	2020-04-25	2020-05-23	2020-08-26	2021-02-04	2021-12-01
Donor 79	Female	60	2020-01-23	2020-01-27	2020-02-23	2	0	-	-	-	-	2020-02-23	-	2020-05-31	-	2021-03-11	2022-01-09
Donor 9	Male	37	2020-01-28	2020-01-30	2020-02-27	2	0	-	-	-	-	2020-03-15	2020-04-27	2020-05-28	2020-08-28	2021-01-24	2021-12-01
Donor 75	Female	61	2020-01-22	2020-01-24	2020-02-18	3	0	-	-	-	-	-	2020-04-10	-	2020-09-20	2021-01-10	2022-01-07
Donor 50	Female	43	2020-01-26	2020-01-28	2020-02-20	2	0	-	-	-	-	2020-02-20	2020-04-13	2020-05-21	-	2021-02-04	2021-12-24
Donor 71	Male	63	2020-01-20	2020-01-24	2020-02-14	3	0	-	-	-	-	-	2020-04-10	-	2020-09-20	2021-03-14	2022-01-05
Donor 66	Male	35	2020-01-27	2020-02-01	2020-02-18	2	0	-	-	-	-	-	2020-04-18	2020-05-20	-	2021-02-25	2021-12-29
Donor 74	Female	29	2020-01-29	2020-01-30	2020-02-20	2	0	-	-	-	-	2020-02-24	-	2020-05-15	2020-08-26	2021-02-25	2022-01-05
Donor 12	Male	31	2020-01-28	2020-02-03	2020-02-18	3	0	-	-	-	-	2020-03-05	-	-	2020-10-14	2021-03-21	2021-12-03
Donor 84	Female	32	2020-01-24	2020-01-31	2020-02-14	2	0	-	-	-	-	2020-03-02	2020-04-20	2020-05-21	-	2021-02-28	2022-01-09
Donor 67	Male	39	2020-02-01	2020-02-04	2020-02-21	2	0	-	-	-	-	2020-03-09	2020-04-22	2020-05-22	-	2021-04-01	2021-12-31
Donor 10	Female	49	2020-01-18	2020-01-21	2020-02-07	2	0	-	-	-	-	2020-02-27	2020-04-10	2020-05-05	2020-08-03	2021-02-06	2021-12-01
Donor 78	Male	34	2020-01-22	2020-01-24	2020-02-09	3	0	-	-	-	-	-	2020-04-10	-	-	2021-03-14	2022-01-07
Donor 25	Female	69	2020-02-10	2020-02-11	2020-02-27	2	0	-	-	-	-	2020-03-14	2020-05-02	2020-06-02	2020-08-31	2021-03-21	2021-12-05
Donor 63	Female	25	2020-02-03	2020-02-05	2020-02-18	2	0	-	-	-	-	2020-03-06	2020-04-18	2020-05-17	2020-07-01	2021-02-21	2021-12-26
Donor 18	Male	6	2020-02-06	2020-02-07	2020-02-19	2	0	-	-	-	-	2020-02-28	-	-	2020-08-28	2021-04-11	2021-12-05
Donor 64	Female	57	2020-01-23	2020-01-28	2020-03-22	2	1	2021-12-05	CoronaVac	-	-	2020-04-08	2020-05-28	2020-06-24	2020-09-23	2021-03-11	2021-12-29
Donor 32	Male	50	2020-01-25	2020-01-31	2020-03-09	3	1	2021-08-27	CoronaVac	-	-	2020-03-25	2020-05-13	-	2020-08-19	2021-04-11	2021-12-08
Donor 72	Male	56	2020-01-25	2020-02-01	2020-03-04	3	1	2021-05-28	BBIBP-CorV	-	-	2020-03-21	2020-05-02	2020-05-30	2020-08-31	2021-02-04	2022-01-05
Donor 80	Female	59	2020-01-24	2020-01-31	2020-02-26	2	1	2021-09-01	BBIBP-CorV	-	-	2020-03-13	2020-04-20	-	-	2021-02-28	2022-01-09
Donor 60	Male	40	2020-01-29	2020-01-30	2020-03-01	2	1	2021-07-03	KCONVAC	-	-	2020-03-22	2020-04-29	2020-05-24	2020-08-30	2021-03-07	2021-12-26
Donor 69	Female	49	2020-01-22	2020-01-26	2020-02-19	2	1	2021-09-12	CoronaVac	-	-	2020-02-19	-	2020-05-20	2020-08-16	2020-12-27	2021-12-31
Donor 54	Female	1	2020-02-03	2020-02-04	2020-03-01	2	1	2021-11-11	BBIBP-CorV	-	-	2020-03-31	-	-	-	-	2021-12-26
Donor 30	Male	51	2020-01-28	2020-02-05	2020-02-24	2	1	2021-05-10	BBIBP-CorV	-	-	2020-03-10	2020-04-25	2020-05-24	2020-08-26	2021-02-04	2021-12-08
Donor 35	Male	46	2020-01-26	2020-02-05	2020-02-21	2	1	2021-08-01	BBIBP-CorV	-	-	2020-03-10	2020-04-30	-	-	2021-05-06	2021-12-10
Donor 49	Female	55	2020-01-27	2020-01-30	2020-02-20	2	1	2021-12-08	BBIBP-CorV	-	-	2020-03-07	2020-04-26	-	2020-08-26	2021-02-25	2021-12-24
Donor 55	Female	7	2020-02-04	2020-02-05	2020-02-27	1	1	2021-11-11	BBIBP-CorV	-	-	2020-03-16	2020-04-29	-	2020-08-30	2021-03-07	2021-12-26
Donor 17	Female	62	2020-01-20	2020-01-22	2020-02-11	2	1	2021-07-02	CoronaVac	-	-	2020-02-27	-	-	2020-08-12	2021-03-18	2021-12-03
Donor 56	Male	66	2020-01-29	2020-02-05	2020-02-19	2	1	2021-08-18	BBIBP-CorV	-	-	2020-02-19	2020-04-29	2020-05-24	2020-08-30	2021-03-07	2021-12-26
Donor 5	Female	36	2020-01-21	2020-01-30	2020-02-11	2	1	2021-06-04	CoronaVac	-	-	-	2020-04-13	2020-05-13	2020-07-31	2021-02-11	2021-12-01
Donor 3	Male	44	2020-02-12	2020-02-16	2020-03-02	2	1	2021-04-21	CoronaVac	-	-	2020-03-10	2020-05-03	2020-06-03	2020-08-28	2021-02-04	2021-12-01
Donor 58	Female	65	2020-02-04	2020-02-05	2020-02-21	2	1	2021-07-26	BBIBP-CorV	-	-	2020-03-16	2020-04-29	2020-05-24	2020-08-30	2021-03-07	2021-12-26
Donor 29	Female	33	2020-01-26	2020-01-29	2020-02-12	2	1	2021-09-20	KCONVAC	-	-	2020-02-12	2020-04-13	2020-05-18	2020-08-16	2021-02-28	2021-12-05
Donor 83	Male	34	2020-01-23	2020-01-27	2020-02-07	2	1	2021-05-21	BBIBP-CorV	-	-	2020-02-24	2020-04-13	2020-05-15	-	2021-02-06	2022-01-09
Donor 76	Male	31	2020-03-30	2020-03-31	2020-04-14	2	1	2021-12-16	BBIBP-CorV	-	-	-	2020-06-15	2020-07-15	2020-10-14	2021-03-11	2022-01-07
Donor 44	Female	7	2020-01-30	2020-01-31	2020-02-13	1	1	2021-11-04	BBIBP-CorV	-	-	-	-	-	2020-08-31	2021-02-21	2021-12-19
Donor 62	Male	36	2019-12-19	2020-01-28	2020-02-26	3	2	2021-04-14	CoronaVac	2021-06-08	CoronaVac	2020-03-14	2020-04-26	2020-05-31	2020-09-27	-	2021-12-26
Donor 85	Male	62	2020-01-23	2020-01-29	2020-03-18	3	2	2021-07-08	CoronaVac	2021-08-13	BBIBP-CorV	2020-03-26	-	-	-	2021-03-28	2022-01-09
Donor 57	Male	31	2020-03-05	2020-03-15	2020-04-28	2	2	2021-03-27	BBIBP-CorV	2021-06-20	BBIBP-CorV	2020-05-27	-	-	2020-11-01	2021-04-29	2021-12-26
Donor 6	Male	46	2019-12-29	2020-01-29	2020-02-17	2	2	2021-05-27	CoronaVac	2021-06-22	CoronaVac	-	-	-	2020-08-09	2021-03-04	2021-12-01
Donor 16	Female	62	2020-01-16	2020-01-26	2020-03-03	3	2	2021-07-09	CoronaVac	2021-07-30	CoronaVac	2020-03-03	2020-04-29	2020-06-04	2020-09-06	2021-02-06	2021-12-03
Donor 22	Female	59	2020-01-22	2020-01-27	2020-03-05	3	2	2021-07-09	CoronaVac	2021-08-20	CoronaVac	2020-03-22	2020-04-24	-	-	2021-04-08	2021-12-05
Donor 59	Male	65	2020-01-25	2020-01-31	2020-03-04	3	2	2021-09-01	CoronaVac	2021-10-03	CoronaVac	2020-03-20	-	2020-05-31	2020-09-27	2021-03-28	2021-12-26
Donor 39	Female	31	2020-01-26	2020-01-31	2020-03-03	3	2	2021-06-03	CoronaVac	2021-06-25	CoronaVac	2020-03-20	2020-05-02	2020-05-31	2020-09-06	2021-03-21	2021-12-12
Donor 51	Male	43	2020-01-24	2020-02-04	2020-03-01	2	2	2021-09-07	CoronaVac	2021-10-06	CoronaVac	2020-03-13	-	-	-	-	2021-12-24
Donor 14	Male	64	2020-01-24	2020-01-26	2020-02-29	3	2	2021-03-27	BBIBP-CorV	2021-06-20	CoronaVac	2020-03-18	2020-04-27	2020-05-28	2020-08-30	2021-01-17	2021-12-03
Donor 40	Female	33	2020-01-23	2020-02-05	2020-02-27	2	2	2021-06-04	BBIBP-CorV	2021-06-26	BBIBP-CorV	2020-03-10	2020-05-03	-	-	2021-02-28	2021-12-12
Donor 31	Male	46	2020-01-30	2020-02-02	2020-03-05	2	2	2021-04-24	BBIBP-CorV	2021-05-30	BBIBP-CorV	2020-03-22	2020-05-01	-	-	2021-01-24	2021-12-08
Donor 28	Female	36	2020-02-01	2020-02-06	2020-03-03	1	2	2021-07-24	CoronaVac	2021-09-04	CoronaVac	2020-03-21	2020-05-04	2020-06-03	2020-08-28	2021-03-07	2021-12-08
Donor 82	Male	61	2020-01-24	2020-01-31	2020-02-23	2	2	2021-08-19	KCONVAC	2021-09-18	KCONVAC	2020-03-14	2020-04-20	2020-05-21	-	2021-02-28	2022-01-09
Donor 11	Male	56	2020-01-31	2020-02-05	2020-02-28	2	2	2021-09-20	BBIBP-CorV	2021-10-17	BBIBP-CorV	2020-03-15	2020-05-07	-	2020-08-30	2021-02-25	2021-12-03
Donor 81	Female	59	2020-01-23	2020-01-30	2020-02-19	2	2	2021-07-08	CoronaVac	2021-08-13	BBIBP-CorV	2020-03-06	2020-04-29	2020-05-28	2020-07-12	2021-03-28	2022-01-09
Donor 45	Male	38	2020-01-24	2020-01-29	2020-02-19	2	2	2021-06-07	CoronaVac	2021-06-28	CoronaVac	2020-03-07	2020-04-20	2020-05-20	-	2021-02-28	2021-12-19
Donor 38	Male	45	2020-01-25	2020-01-30	2020-02-20	3	2	2021-06-01	CoronaVac	2021-06-26	CoronaVac	2020-02-20	2020-04-26	2020-05-24	2020-06-21	2021-02-06	2021-12-12
Donor 27	Male	49	2020-02-09	2020-02-10	2020-03-05	2	2	2021-04-15	CoronaVac	2021-11-24	CoronaVac	2020-03-22	2020-05-02	2020-06-02	2020-08-31	2021-03-21	2021-12-05
Donor 61	Female	62	2020-01-25	2020-01-29	2020-02-18	2	2	2021-09-01	CoronaVac	2021-10-03	CoronaVac	2020-03-15	2020-04-26	2020-05-17	-	2021-03-28	2021-12-26
Donor 36	Female	46	2020-01-26	2020-01-26	2020-02-19	2	2	2021-06-23	BBIBP-CorV	2021-07-27	CoronaVac	2020-02-28	-	-	2020-09-23	2021-03-14	2021-12-10
Donor 8	Male	36	2020-02-01	2020-02-08	2020-02-25	2	2	2021-08-26	CoronaVac	2021-10-14	CoronaVac	2020-03-13	2020-04-24	2020-05-23	2020-08-28	2021-02-28	2021-12-01
Donor 65	Male	59	2020-01-27	2020-01-28	2020-02-19	2	2	2021-07-01	CoronaVac	2021-07-28	CoronaVac	2020-02-19	2020-04-24	2020-05-21	2020-09-23	2021-03-11	2021-12-29
Donor 23	Male	41	2020-01-26	2020-01-30	2020-02-17	2	2	2021-06-03	CoronaVac	2021-06-28	CoronaVac	2020-03-05	2020-04-15	2020-05-21	2020-08-12	2021-01-24	2021-12-05
Donor 24	Male	51	2020-03-09	2020-03-14	2020-03-31	2	2	2021-04-28	CoronaVac	2021-06-09	CoronaVac	-	2020-06-01	-	2020-09-27	-	2021-12-05
Donor 19	Male	52	2020-01-24	2020-02-03	2020-02-15	2	2	2021-06-09	CoronaVac	2021-07-01	BBIBP-CorV	2020-03-11	-	2020-05-16	2020-08-17	2021-02-11	2021-12-05
Donor 15	Female	28	2020-02-06	2020-02-08	2020-02-28	2	2	2021-07-02	KCONVAC	2021-07-31	KCONVAC	2020-03-20	-	2020-05-22	2020-10-21	2021-04-15	2021-12-03
Donor 41	Male	35	2020-01-26	2020-01-30	2020-02-17	2	2	2021-06-03	CoronaVac	2021-06-28	CoronaVac	-	2020-04-19	2020-05-18	2020-09-06	2021-03-14	2021-12-12
Donor 53	Female	33	2020-01-26	2020-01-28	2020-02-16	2	2	2021-05-15	BBIBP-CorV	2021-06-15	BBIBP-CorV	2020-03-15	2020-04-19	2020-05-17	-	2021-03-28	2021-12-26
Donor 37	Male	41	2020-02-03	2020-02-05	2020-02-24	2	2	2021-07-23	CoronaVac	2021-08-23	BBIBP-CorV	2020-03-12	2020-04-27	2020-05-25	2020-09-04	2021-01-24	2021-12-10
Donor 47	Male	57	2020-02-04	2020-02-11	2020-02-24	2	2	2021-09-03	CoronaVac	2021-09-24	CoronaVac	2020-03-11	2020-04-27	2020-05-25	2020-08-31	2021-01-24	2021-12-22
Donor 48	Female	54	2020-02-10	2020-02-12	2020-02-28	2	2	2021-04-15	CoronaVac	2021-09-24	CoronaVac	2020-03-16	2020-04-29	2020-05-29	2020-08-31	2021-01-24	2021-12-22
Donor 43	Male	37	2020-04-12	2020-04-12	2020-04-29	1	2	2021-06-10	CoronaVac	2021-07-08	CoronaVac	2020-05-21	2020-07-01	-	2020-10-25	2021-06-06	2021-12-17
Donor 26	Female	34	2020-02-11	2020-02-11	2020-02-28	2	2	2021-07-28	CoronaVac	2021-09-06	CoronaVac	2020-03-08	2020-05-01	-	2020-08-19	2021-03-25	2021-12-05
Donor 33	Male	48	2020-01-25	2020-01-28	2020-02-10	3	2	2021-07-01	BBIBP-CorV	2021-08-28	CoronaVac	2020-02-10	2020-04-04	2020-04-30	2020-08-26	2021-03-14	2021-12-10
Donor 21	Female	40	2020-01-29	2020-01-31	2020-02-14	2	2	2021-06-03	CoronaVac	2021-06-28	CoronaVac	2020-03-06	2020-04-15	2020-05-21	2020-08-12	2021-01-24	2021-12-05
Donor 7	Female	38	2020-01-22	2020-01-23	2020-02-07	2	2	2021-07-18	CoronaVac	2021-08-27	BBIBP-CorV	2020-02-24	-	2020-05-08	2020-08-10	2021-02-06	2021-12-01
Donor 68	Male	49	2020-01-24	2020-01-26	2020-02-09	2	2	2021-08-27	CoronaVac	2021-09-23	CoronaVac	-	2020-04-09	-	2020-08-16	2021-02-06	2021-12-31
Donor 1	Female	62	2020-02-06	2020-02-09	2020-02-21	2	2	2021-09-05	CoronaVac	2021-10-14	CoronaVac	2020-03-13	2020-04-24	-	2020-08-28	2021-02-28	2021-12-01
Donor 77	Female	66	2020-02-01	2020-02-01	2020-02-15	2	2	2021-07-28	CoronaVac	2021-08-25	CoronaVac	2020-03-02	-	2020-05-17	2020-08-16	2021-01-24	2022-01-07
-: not available.
