# Supplementary material for: Omicron variants escape the persistent SARS-CoV-2-specific antibody response in 2-year COVID-19 convalescents regardless of vaccination
Source: Emerg Microbes Infect. 2022 Dec 28;12(1):2151381. doi: 10.1080/22221751.2022.2151381 (PMC9809350; doi:10.1080/22221751.2022.2151381)
Supplement: Supplemental Material [file TEMI_A_2151381_SM7979.zip › table S2_84.xlsx]

## Sheet: Sheet1
Table S2. Anti-RBD IgG levels in plasma sample of individuals at six follow-up time points.
Group	ID	1-month	2-month	3-month	6-month	12-month	2-year
Dose_0	Donor 20	-	18.71	2.58	14.53	11.63	8.09
	Donor 87	25.23	-	22.04	-	11.7	8.08
	Donor 52	3.14	19.32	10.2	11.35	8.82	11.53
	Donor 73	15.71	15.05	14.46	14.2	10	7.42
	Donor 34	23.1	22.94	-	20.48	-	14.39
	Donor 86	25.02	-	-	23.74	-	10.85
	Donor 42	16.07	17.01	14.73	12.19	10.04	7.06
	Donor 46	16.71	10.71	6.47	3.06	2.44	1.95
	Donor 4	24.4	22.83	20.78	18.4	17.27	8.7
	Donor 79	26.26	-	24.72	-	19.03	14.42
	Donor 9	20.58	22.22	23.43	19.36	20.12	11.35
	Donor 75	-	25.54	-	18.63	17.3	9
	Donor 50	11.2	15.79	12.9	-	9.36	4.03
	Donor 71	-	24.06	-	15.38	11.73	7.79
	Donor 66	-	15.47	12.33	-	4.94	3.3
	Donor 74	13.09	-	14.61	16.36	13.59	8.46
	Donor 12	22.45	-	-	20.03	16.2	15.3
	Donor 84	16.99	15.55	14.93	-	2.51	2.84
	Donor 67	22.57	23.45	21.23	-	14.24	10.23
	Donor 10	25.92	25.64	21.93	2.11	14.19	7.08
	Donor 78	-	8.16	-	-	2.87	1.4
	Donor 25	25.29	20.8	16.65	9.07	5.28	2.82
	Donor 63	20.62	20.5	16.92	14.11	9.06	5.96
	Donor 18	24.52	-	-	15.81	13.02	8.65
Dose_1	Donor 64	26.89	24.43	15.96	24.41	19.75	16.46
	Donor 32	24.2	21.77	-	21.24	17.86	14.87
	Donor 72	21.19	20	21.74	17.23	19.2	12.34
	Donor 80	20.66	20.07	-	-	4.36	4.46
	Donor 60	19.5	17.59	17.52	11.66	11.74	13.52
	Donor 69	13.62	-	17.42	14.06	7.38	14.62
	Donor 54	24.2	-	-	-	-	16.34
	Donor 30	18.95	12.98	11.91	8.96	6.59	10.84
	Donor 35	15.13	13.69	-	-	4.2	8.58
	Donor 49	19.35	19.29	-	16.44	10.86	12.56
	Donor 55	23.98	25.95	-	14.76	12.25	10.57
	Donor 17	27.57	-	-	18.96	10.16	12.31
	Donor 56	3.91	1.25	0.71	0.19	0.35	0.49
	Donor 5	-	15.71	11.63	9.57	6.97	10.21
	Donor 3	1.56	14.16	10.87	7.68	8.61	4.85
	Donor 58	25.48	24.41	21.48	24.4	23.04	16.28
	Donor 29	2.24	6.44	4.54	4.17	2.38	10.77
	Donor 83	11.5	14.41	10.77	-	5.08	3.05
	Donor 76	-	12.46	19.84	16.32	13.24	15.48
	Donor 44	-	-	-	4.89	4.32	6.91
Dose_2	Donor 62	23.83	23.4	22.62	13.58	-	14.99
	Donor 85	27.83	-	-	-	17.57	15.03
	Donor 57	11.78	-	-	8.62	18.68	9.9
	Donor 6	-	-	-	0.19	0.19	1.75
	Donor 16	25.02	21.4	18.71	19.93	2.72	12.75
	Donor 22	24.93	25.04	-	-	14.51	16.18
	Donor 59	25.63	-	22.94	17.38	12.28	15.88
	Donor 39	24.54	20.91	19.26	17.24	6.39	12.7
	Donor 51	16.52	-	-	-	-	11.45
	Donor 14	24.57	23.68	22.36	16.67	14.45	10.85
	Donor 40	2.23	25.12	-	-	17.55	14.25
	Donor 31	23.33	21.77	-	-	17.01	9.72
	Donor 28	18.54	12.21	11.15	8.07	5.97	11.91
	Donor 82	20.73	24.79	19.15	-	12.34	14.58
	Donor 11	12.68	12.25	-	6.35	7.12	12.18
	Donor 81	20.22	21.39	21.16	21.29	10.93	12.67
	Donor 45	26.42	25.03	20.14	-	14.96	12.71
	Donor 38	22.25	23.36	20.45	12.15	16.97	16.15
	Donor 27	21.81	21.25	16.58	10.33	6.8	12.34
	Donor 61	18.48	21.13	21	-	11.55	12.56
	Donor 36	26.97	-	-	19.32	15.96	16.25
	Donor 8	16.71	17.13	14.09	9.77	6.24	10.32
	Donor 65	14.23	9.49	13.71	3.76	1.92	4.43
	Donor 23	14.48	14.66	20.19	12.01	7.38	7.02
	Donor 24	-	3.63	-	1.46	-	2.9
	Donor 19	12.09	-	14.67	16.2	11.26	13.25
	Donor 15	21.57	-	18.94	13.88	11.1	18.06
	Donor 41	-	17.36	19.63	19.17	12.15	14.8
	Donor 53	18.09	17.88	17.35	-	6.16	5.46
	Donor 37	14.31	19.41	20.19	18.16	15.06	15.88
	Donor 47	17.91	20.05	19.6	13.8	12.21	6
	Donor 48	11.75	13.11	10.24	6.48	7.82	10.53
	Donor 43	25.24	1.39	-	0.64	0.34	6.62
	Donor 26	17.26	17.33	-	11.11	6.13	13.28
	Donor 33	16.9	16.23	23.48	22.51	20.42	15.35
	Donor 21	7.92	8.81	21.52	2.7	1.58	12.73
	Donor 7	16.54	-	8.45	6.6	8.78	16.37
	Donor 68	-	19.45	-	11.01	9.2	9.8
	Donor 1	17.11	20.26	-	14.53	10.63	8.37
	Donor 77	22.26	-	14.01	12.87	8.18	10.77
-: not available.
