# Supplementary material for: Omicron variants escape the persistent SARS-CoV-2-specific antibody response in 2-year COVID-19 convalescents regardless of vaccination
Source: Emerg Microbes Infect. 2022 Dec 28;12(1):2151381. doi: 10.1080/22221751.2022.2151381 (PMC9809350; doi:10.1080/22221751.2022.2151381)
Supplement: Supplemental Material [file TEMI_A_2151381_SM7979.zip › table S3_84.xlsx]

## Sheet: 24M
Table S3. The ID50 values of each plasma from 87 individuals at the 2-year follow-up time point against WT SARS-CoV-2 and variants.
Group	ID	Last dose	Sampling	Time interval (days)	ID50 value
					WT	Delta	BA.1	BA.2	BA.4/5
Dose_0	Donor 20	-	2021-12-05	-	210	45	30	73	34
	Donor 87	-	2022-01-09	-	714	161	55	48	30
	Donor 52	-	2021-12-26	-	486	204	36	160	74
	Donor 73	-	2022-01-05	-	645	192	30	30	30
	Donor 34	-	2021-12-10	-	589	294	105	206	60
	Donor 86	-	2022-01-07	-	1640	131	30	39	30
	Donor 42	-	2021-12-17	-	639	232	30	37	30
	Donor 46	-	2021-12-19	-	406	40	30	30	30
	Donor 4	-	2021-12-01	-	1105	78	57	69	30
	Donor 79	-	2022-01-09	-	1252	433	183	212	62
	Donor 9	-	2021-12-01	-	569	37	30	42	30
	Donor 75	-	2022-01-07	-	365	71	30	132	43
	Donor 50	-	2021-12-24	-	288	30	30	30	30
	Donor 71	-	2022-01-05	-	343	97	30	45	30
	Donor 66	-	2021-12-29	-	67	30	30	30	30
	Donor 74	-	2022-01-05	-	597	54	30	30	30
	Donor 12	-	2021-12-03	-	645	600	70	123	53
	Donor 84	-	2022-01-09	-	308	30	30	30	30
	Donor 67	-	2021-12-31	-	387	90	30	67	30
	Donor 10	-	2021-12-01	-	420	92	86	107	30
	Donor 78	-	2022-01-07	-	239	30	30	30	30
	Donor 25	-	2021-12-05	-	83	30	30	30	30
	Donor 63	-	2021-12-26	-	211	30	30	30	30
	Donor 18	-	2021-12-05	-	503	442	103	148	68
Dose_1	Donor 64	2021-12-05	2021-12-29	24	1738	604	298	277	108
	Donor 32	2021-08-27	2021-12-08	103	695	333	123	175	42
	Donor 72	2021-05-28	2022-01-05	222	749	93	30	53	30
	Donor 80	2021-09-01	2022-01-09	130	205	30	30	30	30
	Donor 60	2021-07-03	2021-12-26	176	555	293	112	185	95
	Donor 69	2021-09-12	2021-12-31	110	883	246	30	30	30
	Donor 54	2021-11-11	2021-12-26	45	1220	372	262	253	90
	Donor 30	2021-05-10	2021-12-08	212	131	100	30	30	30
	Donor 35	2021-08-01	2021-12-10	131	159	49	30	46	30
	Donor 49	2021-12-08	2021-12-24	16	603	309	105	100	44
	Donor 55	2021-11-11	2021-12-26	45	778	226	124	112	36
	Donor 17	2021-07-02	2021-12-03	154	207	273	83	188	69
	Donor 56	2021-08-18	2021-12-26	130	103	30	30	30	30
	Donor 5	2021-06-04	2021-12-01	180	298	146	30	59	45
	Donor 3	2021-04-21	2021-12-01	224	151	30	30	30	30
	Donor 58	2021-07-26	2021-12-26	153	1457	216	85	313	114
	Donor 29	2021-09-20	2021-12-05	76	255	41	30	30	30
	Donor 83	2021-05-21	2022-01-09	233	166	30	30	30	30
	Donor 76	2021-12-16	2022-01-07	22	866	197	35	138	75
	Donor 44	2021-11-04	2021-12-19	45	193	70	30	30	30
Dose_2	Donor 62	2021-06-08	2021-12-26	201	1408	250	117	108	45
	Donor 85	2021-08-13	2022-01-09	149	972	492	205	250	92
	Donor 57	2021-06-20	2021-12-26	189	602	308	30	76	30
	Donor 6	2021-06-22	2021-12-01	162	30	30	30	30	30
	Donor 16	2021-07-30	2021-12-03	126	606	342	30	298	96
	Donor 22	2021-08-20	2021-12-05	107	752	468	151	213	55
	Donor 59	2021-10-03	2021-12-26	84	977	528	181	212	106
	Donor 39	2021-06-25	2021-12-12	170	514	241	126	136	62
	Donor 51	2021-10-06	2021-12-24	79	300	91	92	57	30
	Donor 14	2021-06-20	2021-12-03	166	333	201	79	169	67
	Donor 40	2021-06-26	2021-12-12	169	995	520	170	385	133
	Donor 31	2021-05-30	2021-12-08	192	437	30	30	30	30
	Donor 28	2021-09-04	2021-12-08	95	1012	264	45	103	49
	Donor 82	2021-09-18	2022-01-09	113	1304	352	49	309	118
	Donor 11	2021-10-17	2021-12-03	47	750	347	158	135	43
	Donor 81	2021-08-13	2022-01-09	149	747	102	72	124	41
	Donor 45	2021-06-28	2021-12-19	174	419	266	68	107	43
	Donor 38	2021-06-26	2021-12-12	169	680	403	139	217	70
	Donor 27	2021-11-24	2021-12-05	11	312	180	74	108	40
	Donor 61	2021-10-03	2021-12-26	84	438	266	119	121	44
	Donor 36	2021-07-27	2021-12-10	136	1377	417	171	151	69
	Donor 8	2021-10-14	2021-12-01	48	338	155	62	75	30
	Donor 65	2021-07-28	2021-12-29	154	190	30	30	57	30
	Donor 23	2021-06-28	2021-12-05	160	684	407	84	55	30
	Donor 24	2021-06-09	2021-12-05	179	55	30	30	30	30
	Donor 19	2021-07-01	2021-12-05	157	1684	1406	30	48	30
	Donor 15	2021-07-31	2021-12-03	125	7226	3173	278	1001	329
	Donor 41	2021-06-28	2021-12-12	167	1285	138	121	114	44
	Donor 53	2021-06-15	2021-12-26	194	337	61	30	30	30
	Donor 37	2021-08-23	2021-12-10	109	590	496	255	223	70
	Donor 47	2021-09-24	2021-12-22	89	627	43	30	30	30
	Donor 48	2021-09-24	2021-12-22	89	287	251	333	223	168
	Donor 43	2021-07-08	2021-12-17	162	302	79	30	50	30
	Donor 26	2021-09-06	2021-12-05	90	2028	1483	476	445	255
	Donor 33	2021-08-28	2021-12-10	104	858	371	129	469	184
	Donor 21	2021-06-28	2021-12-05	160	412	179	30	30	30
	Donor 7	2021-08-27	2021-12-01	96	1655	1119	30	67	46
	Donor 68	2021-09-23	2021-12-31	99	173	85	30	30	30
	Donor 1	2021-10-14	2021-12-01	48	247	125	30	30	30
	Donor 77	2021-08-25	2022-01-07	135	659	178	30	37	30
-: not available.
